# Supplementary material for: Finding Peace in Pixels: Exploring the Therapeutic Mechanisms of Virtual Nature for Young Adults’ Mental Well-Being
Source: Healthcare (Basel). 2025 Apr 14;13(8):895. doi: 10.3390/healthcare13080895 (PMC12027312; doi:10.3390/healthcare13080895)
Supplement: Supplementary file 1 [file healthcare-13-00895-s001.zip]

Archive with 3 entries (3 files):
- Supplementary Materials File S1. Virtual natural environments.pdf
- Supplementary Materials File S2. Questions for interview.pdf
- Table S1.pdf
